# Supplementary material for: CNS tumors with PLAGL1-fusion: beyond ZFTA and YAP1 in the genetic spectrum of supratentorial ependymomas
Source: Acta Neuropathol Commun. 2024 Apr 5;12:55. doi: 10.1186/s40478-023-01695-7 (PMC10998316; doi:10.1186/s40478-023-01695-7)
Supplement: Supplementary file 1 — Additional file 1. [file 40478_2023_1695_MOESM1_ESM.xlsx]

## Sheet: Clinical data
Case number	Age (years-old)	Sex	Location	RNA sequencing results	Next generation sequencing results	Integrated diagnoses	Resection	Radiation therapy	Chemotherapy	Recurrence	Treatment of recurrences	PFS (months)	Status	OS (months)
1	6	M	Right frontal	PLAGL1::FOXO1	WT	NET-PLAGL1	STR	0	0	0	Not applicable	NA	Alive	50
2	8	F	Left frontal	PLAGL1::MAML2	WT	NET-PLAGL1	GTR	0	0	0	Not applicable	NA	Alive	20
3	37	M	Left parietal	PLAGL1 rearrangement (chromothripsis chr. 6)	WT	NET-PLAGL1	GTR	0	0	0	Not applicable	NA	Alive	14
4	38	F	Right frontal	PLAGL1::EP300	NA	NET-PLAGL1	GTR	0	0	1	Temozolomide	59	Dead	111
5	9	F	Left frontal and parietal	EWSR1::PLAGL1	NA	NET-PLAGL1	GTR	0	0	0	Not applicable	NA	Alive	72
6	41	M	Left occipital	EWSR1::PLAGL1	NA	NET-PLAGL1	GTR	0	0	1	Radiation therapy (54 Gy)	277	Alive	404
7	19	M	Right temporal	PLAGL1::FOXO1	WT	NET-PLAGL1	GTR	0	0	0	Not applicable	NA	Alive	30
8	19	F	Right temporal, parietal and occipital	PLAGL1::FOXO1	NA	NET-PLAGL1	STR	0	0	0	Not applicable	NA	Alive	37
9	13	F	Right occipital	WT	WT	NET-PLAGL1	GTR	0	0	0	Not applicable	NA	Alive	3
10	13	M	Left occipital	WT	WT	ST-SE	GTR	1	0	0	Not applicable	NA	Alive	150
11	36	F	Intra-ventricular	WT	WT	ST-SE	NA	NA	NA	NA	Not applicable	NA	NA	NA
12	42	M	Intra-ventricular	WT	WT	ST-SE	NA	NA	NA	NA	Not applicable	NA	NA	NA
13	18	M	Intra-ventricular	C1orf194::UQCR10	IDH1 R172G	LGG	GTR	0	0	0	Not applicable	NA	0	298
14	36	M	Intra-ventricular	C1orf194::UQCR10	WT	ST-SE	STR	0	0	1	0	13	0	157
15	17	M	Left frontal	PDGFB::LRP1	WT	LGG	GTR	0	0	0	Not applicable	NA	0	48
F: female; GTR: gross total resection; LGG: low-grade glioma; M: male; NA: not available; NET: neuroepithelial tumor; SE: subependymoma; ST: supratentorial; STR: subtotal resection; WT: wildtype

## Sheet: Histomolecular data
Case number	Embryonal component	Clear cell component	Perivascular pseudorosettes	Nuclear pleomorphism/dystrophy	Fibrillary matrix	Microcystic changes	Calcifications	Dysmorphic ganglion cells	Eosinophilic granular bodies	Rosenthal fibres	Perivascular mononucleat infiltrates	Siderophages	Microvascular proliferation	Necrosis	Mitoses (/2,3 mm2)	GFAP	Olig2	SOX10	EMA	Neurofilament	Synaptophysin	NeuN	Chromogranin A	L1CAM	MIB-1 (%)	FISH PLAGL1	RNA sequencing	Other molecular alterations	DNA-methylation class v12.8 (calibrated score)	IDAT	Integrated diagnoses
1	0	1	0	0	1	1	0	0	0	0	0	0	1	1	1	diffuse	0	0	0	0, circumscribed	0	0	0	0	5	Rearrangement	PLAGL1::FOXO1		SPINAL SUBEPENDYMOMA (0.67)	203723050070_R06C01	NET-PLAGL1
2	0	0	0	1	1	1	0	0	1	0	0	1	0	0	1	diffuse	0	0	0	0, circumscribed	0	0	0	0	1	Rearrangement	PLAGL1::MAML2		SPINAL SUBEPENDYMOMA (0.72)	205059710024_R03C01	NET-PLAGL1
3	0	1	0	0	0	1	0	0	0	0	0	0	0	0	0	diffuse	focal	focal	1, dot microlumen	0, circumscribed	0	0	0	0	1	Rearrangement	Chromothripsis chr. 6		SPINAL SUBEPENDYMOMA (0.98)	205624630074_R08C01	NET-PLAGL1
4	0	0	1	0	0	1	1	0	1	0	0	1	0	0	2	diffuse	0	0	1, focal dot	0, circumscribed	1	0	0	0	2	NI	PLAGL1::EP300		SUPRATENTORIAL EPN_ZFTA-FUSION POSITIVE (0.34)	206443740142_R01C01	NET-PLAGL1
5	0	1	0	1	1	1	1	0	1	0	0	1	1	0	2	diffuse	focal	0	0	0, circumscribed	0	0	0	0	3	Rearrangement	EWSR1::PLAGL1		NET, PLAGL1-FUSED (1.00)	200091640105_R01C02	NET-PLAGL1
6	0	0	0	1	1	1	1	0	1	0	1	1	0	0	0	diffuse	0	0	0	0, circumscribed	0	0	0	0	1	NI	EWSR1::PLAGL1		NET, PLAGL1-FUSED (0.95)	206402350083_R07C01	NET-PLAGL1
7	0	1	0	0	1	1	0	0	1	0	0	0	0	0	0	diffuse	0	0	1, focal dot	0, circumscribed	0	0	0	0	1	Rearrangement	PLAGL1::FOXO1		SPINAL SUBEPENDYMOMA (0.88)	204294120047_R02C01	NET-PLAGL1
8	0	0	0	0	1	1	1	0	1	0	0	1	1	1	1	diffuse	0	0	1, focal dot	0, circumscribed	0	0	0	0	1	Rearrangement	PLAGL1::FOXO1		SUPRATENTORIAL EPN_ZFTA-FUSION POSITIVE (0.19)	206387020016_R06C01	NET-PLAGL1
9	0	0	0	0	0	0	0	0	0	0	0	0	0	0	0	diffuse	0	en attente	0	0, circumscribed	0	0	0	0	2	NI	WT	CNV flat	SUPRATENTORIAL SUBEPENDYMOMA (0.06)	205854160027_R03C01	NET-PLAGL1
10	0	0	0	0	1	1	1	0	0	0	0	0	0	0	1	diffuse	0	0	0	0, circumscribed	0	0	0	0	2	Disomy	WT	CNV flat	SPINAL, SUBEPENDYMOMA, SUBTYPE A (0.14)	200091640114_R03C01	ST-SE
11	0	0	0	0	1	1	1	0	0	0	0	0	0	0	1	diffuse	focal	en attente	0	0, circumscribed	0	0	0	0	1	Disomy	WT	CNV flat	SUPRATENTORIAL SUBEPENDYMOMA (0.99)	206687210175_R07C01	ST-SE
12	0	0	0	0	1	1	1	0	0	0	0	0	0	0	0	diffuse	focal	en attente	0	0, circumscribed	0	0	0	0	1	Disomy	WT	CNV flat	SUPRATENTORIAL SUBEPENDYMOMA (0.99)	206687210175_R08C01	ST-SE
13	0	0	0	0	0	1	1	0	0	0	0	0	0	0	0	diffuse	0	0	1, focal dot	0, diffuse and circumscribed	0	0	0	0	1	NI	C1orf194::UQCR10	IDH2 R172G (Ollier Maffucci). CNV flat	SUPRATENTORIAL EPN_ZFTA-FUSION POSITIVE (0.17)	206917410012_R02C01	ST-SE
14	0	0	0	0	1	1	1	0	0	0	0	0	0	0	0	diffuse	focal	focal	0	0, circumscribed	0	0	0	0	3	Disomy	C1orf194::UQCR10	Loss chr. 8	SUPRATENTORIAL SUBEPENDYMOMA (0.59)	206702490019_R01C01	ST-SE
15	0	0	0	0	0	1	1	0	0	0	0	0	0	0	1	diffuse	moderate	0	0	0, circumscribed	0	0	0	0	1	NI	PDGFB::LRP1	CNV flat	GLIOBLASTOMA MESENCHYMAL (0.07)	206917410013_R03C01	ST-SE
Chr.: chromosome; CNV: copy number variation; EPN: ependymoma; LGG: low-grade glioma; NA: not available; NET: neuroepithelial tumor; NI: not informative; SE: subependymoma; ST: supratentorial; WT: wildtype

## Sheet: List of genes NGS
ABCB1	BCL10	CDC25C	DDX41	FAT1	HNF1A	MAP3K1	NFKBIE	PPP2R1A	RXRA	STAG2	WASF2
ABCG2	BCL11A	CDC27	DHX15	FAT2	HOXB13	MAPK1	NIPBL	PPP6C	SAMD9	STAT3	WASF3
ABHD5	BCL11B	CDH1	DICER1	FAT4	HRAS	MAX	NOTCH1	PRDM1	SAMD9L	STAT5B	WDR74
ABI1	BCL2	CDK12	DNAJC21	FBXO11	ID3	MBD4	NOTCH2	PREX2	SARAF	STAT6	WRN
ABI2	BCL2L1	CDK4	DNMT1	FBXW7	IDH1	MCL1	NOTCH3	PRIM2	SBDS	STK11	WT1
ABI3	BCL2L12	CDK6	DNMT3A	FGF10	IDH2	MDM2	NOTCH4	PRKCI	SDHA	STMN2	XPO1
ABL1	BCL6	CDK8	DPF1	FGF19	IGF1R	MDM4	NPM1	PRKD1	SDHB	SUFU	XRCC1
ACTL6A	BCL7A	CDKN1A	DPF2	FGF3	IGF2R	MECOM	NQO1	PRKD2	SDHC	SUZ12	XRCC2
ACTL6B	BCL7B	CDKN1B	DPF3	FGF4	IKBKAP	MED1	NR2F2	PRPF8	SDHD	SYF2	XRCC3
ACVR1	BCL7C	CDKN2A	DPYD	FGF6	IKZF1	MED12	NRAS	PRSS8	SETBP1	TAF1	ZDHHC19
ACVR1B	BCLAF1	CDKN2B	DROSHA	FGFR1	IKZF3	MED16	NSD1	PTCH1	SETD2	TAF1L	ZFHX3
ACVR2A	BCOR	CDKN2C	EBF1	FGFR2	IL6ST	MEF2B	NSD2	PTEN	SETDB1	TBC1D12	ZFP36L1
ACVR2B	BCORL1	CEBPA	EGFR	FGFR3	ING1	MEF2C	NT5C2	PTPN11	SF3B1	TBL1XR1	ZFP36L2
ADGRB3	BIRC2	CHD1	EIF1AX	FGFR4	INPP4B	MEN1	NTHL1	PTPRB	SF3B2	TBR1	ZIC1
ADGRG6	BIRC3	CHD2	ELANE	FH	IRF2	MET	NUMA1	PTPRD	SGK1	TBX3	ZMYM3
AGTR2	BLM	CHD3	ELF3	FLT1	IRF4	MFHAS1	NUP214	PTPRT	SH2B3	TCF12	ZMYM4
AJUBA	BMI1	CHD4	EMSY	FLT3	IRF8	MGA	NUP93	PXDNL	SLC1A2	TCF3	ZNF143
AKAP9	BMPR2	CHD6	EP300	FLT4	IRS2	miR-142	OTX2	QKI	SLC29A1	TCF4	ZNF292
AKT1	BRAF	CHD8	EP400	FOXA1	ITPKB	MITF	PALB2	RAB40A	SLC2A9	TCF7L2	ZNF471
AKT2	BRCA1	CHD9	EPHA2	FOXL2	JAK1	MLH1	PAX5	RAC1	SLIT2	TDG	ZNF750
AKT3	BRCA2	CHEK1	EPHA3	FOXO1	JAK2	MLH3	PAX6	RAD21	SLX4	TENT5C	ZRSR2
ALDOA	BRCC3	CHEK2	EPHA5	FOXP1	JAK3	MLLT4	PBRM1	RAD50	SMAD2	TERC
ALK	BRD7	CIC	EPHA7	FOXR2	KANSL1	MN1	PCBP1	RAD51	SMAD3	TERT
ALPK2	BRD9	CIITA	EPHB1	FRG1BP	KBTBD4	MPL	PDGFRA	RAD51B	SMAD4	TET1
AMER1	BRIP1	CITED2	EPHB2	FRS2	KDM5C	MRE11	PDGFRB	RAD51C	SMARCA2	TET2
ANKRD26	BRK1	CNOT9	EPPK1	FSHR	KDM6A	MSH2	PGR	RAD51D	SMARCA4	TET3
APAF1	BTG1	COQ6	ERBB2	FUBP1	KDR	MSH3	PHF10	RAD54L	SMARCB1	TGFBR2
APC	BTK	CRBN	ERBB3	GAS8-AS1	KEAP1	MSH6	PHF6	RAF1	SMARCC1	THAP12
APC2	C19MC	CREBBP	ERBB4	GATA1	KIT	MST1R	PHGDH	RASA1	SMARCC2	THBS1
AR	CALR	CRKL	ERBIN	GATA2	KLF2	MTHFR	PHOX2B	RASA2	SMARCD1	THSD7B
ARAP3	CAND1.11	CSF1R	ERCC2	GATA3	KLF4	MTOR	PIK3C2B	RB1	SMARCD2	TLR4
ARFRP1	CARD11	CSF3R	ESR1	GATA6	KLHL6	MUTYH	PIK3CA	RBBP6	SMARCD3	TNF
ARHGAP35	CASP8	CSNK1A1	ETNK1	GFI1	KMT2A	MYB	PIK3CB	RBM10	SMARCE1	TNFAIP3
ARID1A	CBFB	CTCF	ETV6	GLI1	KMT2B	MYC	PIK3CG	RECQL4	SMC1A	TNFRSF14
ARID1B	CBL	CTNNA1	EXT1	GLI2	KMT2C	MYCL	PIK3R1	RET	SMC3	TP53
ARID2	CBLB	CTNNB1	EXT2	GNA11	KMT2D	MYCN	PIK3R2	RHEB	SMO	TP53BP1
ARID5B	CBLC	CTNND2	EZH2	GNA13	KRAS	MYD88	PIM1	RHOA	SMUG1	TP73
ASXL1	CCDC107	CTPS1	FADD	GNAQ	LCK	MYO3A	PKD1	RICTOR	SNCAIP	TRAF2
ASXL2	CCND1	CUL4B	FAM213A	GNAS	LDLRAP1	MYOD1	PLCB4	RIMS1	SNX25	TRAF3
ATM	CCND2	CUX1	FANCA	GRIN2A	LEPROTL1	NAF1	PLCG1	RIT1	SOCS1	TRRAP
ATR	CCND3	CXCR4	FANCB	GSTP1	LINC02008	NAV3	PLCG2	RMRP	SOX10	TSC1
ATRX	CCNE1	CYFIP1	FANCC	H3F3A	LOC101927630	NBN	PLEKHS1	RNF169	SOX2	TSC2
AURKA	CD274	CYFIP2	FANCD2	H3F3B	LYN	NCKAP1	PMS1	RNF43	SOX9	U2AF1
AXIN1	CD28	CYP1A1	FANCE	HIST1H1B	LZTR1	NCKAP1L	PMS2	ROBO1	SPEN	U2AF2
AXIN2	CD36	CYP2D6	FANCF	HIST1H3B	MALAT1	NCOR1	POLD1	ROBO2	SPOP	UBE2K
AXL	CD58	DAXX	FANCG	HIST1H3C	MALT1	NCOR2	POLE	ROS1	SRCAP	UBR5
B2M	CD70	DCK	FANCI	HIST2H3C	MAP2K1	NEAT1	POLE2	RPL22	SRP72	VEGFA
BAP1	CD79A	DCTD	FANCL	HLA-A	MAP2K2	NF1	POLR2D	RPL5	SRSF2	VHL
BARD1	CD79B	DDR2	FANCM	HLA-B	MAP2K4	NF2	POT1	RPTOR	SS18	WAS
BC040327	CDA	DDX3X	FAS	HLA-C	MAP2K7	NFE2L2	PPM1D	RUNX1	STAG1	WASF1

## Sheet: List of genes RNA seq
ABI1
ABL1
ABL2
ACACA
ACE
ACER1
ACKR3
ACSL6
ADD3
AFF1
AFF3
AFF4
AGR3
AHI1
AHRR
ALK
ANKRD28
AR
ARHGAP20
ARHGAP26
ARNT
ASPSCR1
ASTN2
ATF1
ATIC
ATP1B4
AUTS2
BACH2
BAG4
BAIAP2L1
BAZ2A
BCAS3
BCAS4
BCL10
BCL11A
BCL11B
BCL2
BCL2L1
BCL3
BCL6
BCL9
BCOR
BCR
BDNF
BICC1
BIRC3
BIRC6
BRAF
BRD1
BRD3
BRD4
BRWD3
BTBD18
BTG1
C11orf1
C11orf95
C2CD2L
C3orf27
CAMTA1
CAPRIN1
CARS
CASC5
CASP7
CBFA2T3
CBFB
CBL
CCAR2
CCDC28A
CCDC6
CCDC88C
CCNB1IP1
CCNB3
CCND1
CCND2
CCND3
CD74
CDH11
CDK5RAP2
CDK6
CDX1
CDX2
CEBPA
CEBPB
CEBPD
CEBPE
CEP170B
CEP85L
CHD6
CHIC2
CHMP2B
CHST11
CIC
CIITA
CLP1
CLTC
CLTCL1
CMKLR1
CNBP
CNOT2
CNTRL
COG5
COL1A1
COL1A2
COL6A3
COX6C
CPSF6
CRADD
CREB1
CREB3L1
CREB3L2
CREBBP
CRLF2
CRTC1
CSF1
CSF1R
CTDSP2
CTNNB1
CUX1
DAB2IP
DACH1
DACH2
DDIT3
DDX10
DDX20
DEK
DMRT1
DNAJB1
DPM1
DUSP22
DUX4
EBF1
EEFSEC
EGFR
EGR1
EGR2
EGR3
EGR4
EIF4A2
ELF4
ELK4
ELL
ELN
EML1
EML4
EP300
EP400
EPC1
EPOR
EPS15
ERBB3
ERC1
ERCC1
ERG
ERLIN2
ESR1
ETS1
ETV1
ETV4
ETV5
ETV6
EWSR1
EZR
FAM19A2
FCGR2B
FCRL4
FEN1
FEV
FGF8
FGFR1
FGFR1OP
FGFR1OP2
FGFR2
FGFR3
FGFR4
FHIT
FIP1L1
FLI1
FLNA
FLT3
FLT3LG
FNBP1
FOSB
FOSL1
FOXO1
FOXO4
FOXP1
FRK
FRYL
FUS
GAS5
GAS7
GATA1
GIT2
GLI1
GOSR1
GOT1
GPR128
GPR34
GRHPR
GRID1
GTF2I
H2AFX
HAS2
HEY1
HHEX
HIP1
HIPK1
HIST1H4I
HLF
HMGA2
HNF1A
HOXA10
HOXA11
HOXA13
HOXA9
HOXC11
HOXC13
HOXD11
HOXD13
HSP90AA1
ID4
IKZF1
IL2
IL21R
IL3
INPP5D
IQCG
IRF2BP2
IRF4
IRS4
ITK
JAK1
JAK2
JAZF1
KANK1
KAT6A
KAT6B
KDM5A
KIAA1524
KIF5B
KMT2A
KPNB1
KSR1
LASP1
LCK
LCP1
LGR5
LHFP
LHX2
LHX4
LINC00598
LINC00982
LMBRD1
LMO1
LMO2
LNP1
LPP
LPXN
LRMP
LRRC37B
LTBP1
LYL1
MACROD1
MAF
MAFB
MALT1
MAML2
MAPRE1
MBNL1
MBTD1
MDS2
MEAF6
MECOM
MGEA5
MKL1
MKL2
MLF1
MLLT1
MLLT10
MLLT11
MLLT3
MLLT4
MLLT6
MN1
MNX1
MSI2
MSN
MUC1
MUTYH
MYB
MYBL1
MYC
MYH11
MYH9
MYO18A
MYO1F
NAB2
NAPA
NBEAP1
NBR1
NCOA1
NCOA2
NCOA3
NDE1
NF1
NFATC2
NFIB
NGF
NGFR
NIN
NIPBL
NKX2-5
NONO
NOTCH1
NPM1
NR4A3
NR6A1
NSD1
NT5C2
NTF3
NTF4
NTRK1
NTRK2
NTRK3
NUMA1
NUP107
NUP214
NUP98
NUTM1
NUTM2A
NUTM2B
OFD1
OLIG2
OLR1
OMD
P2RY8
PAPPA
PATZ1
PAX3
PAX5
PAX7
PAX8
PBX1
PCM1
PDE4DIP
PDGFB
PDGFRA
PDGFRB
PER1
PHF1
PHF23
PICALM
PIM1
PLAG1
PML
POM121
POU2AF1
POU5F1
PPAP2B
PPARG
PPARGC1A
PPFIBP1
PPP2R1B
PRCC
PRDM16
PRKACA
PRKAR1A
PRKG2
PRRX2
PSIP1
PSMD2
PTPRR
PVT1
RABEP1
RAD51B
RAF1
RANBP2
RAP1GDS1
RARA
RBM15
RBM6
RCOR1
RCSD1
RET
RHOH
RNF213
ROS1
RPL22
RPN1
RREB1
RRM1
RTEL1
RUNX1
RUNX1T1
SARNP
SEC31A
SEPT2
SEPT5
SEPT6
SEPT9
SERPINE1
SERPINF1
SET
SETBP1
SFPQ
SH3D19
SH3GL1
SIK3
SLC34A2
SLC45A3
SLCO1B3
SMAP1
SMARCA5
SMARCB1
SNHG5
SORBS2
SORT1
SP3
SPECC1
SPTBN1
SQSTM1
SRF
SRSF3
SS18
SS18L1
SSBP2
SSX1
SSX2
SSX4
ST6GAL1
STAT5B
STAT6
STRN
SUGP2
SUZ12
SYK
TACC1
TACC2
TACC3
TAF15
TAL1
TAL2
TAOK1
TBX15
TCF12
TCF3
TCL1A
TCTA
TEAD1
TEAD2
TEAD3
TEAD4
TEC
TENM1
TET1
TFE3
TFG
TFPT
TFRC
TGFBR3
THADA
THRAP3
TIRAP
TLX1
TLX3
TMPRSS2
TNFRSF17
TOP1
TOP2B
TP53BP1
TPM3
TPM4
TRHDE
TRIM24
TRIP11
TRPS1
USP16
USP42
USP6
VGLL3
WASF2
WDR18
WDR70
WHSC1
WHSC1L1
WSB1
WT1
WWTR1
XIAP
YAP1
YTHDF2
YWHAE
ZBTB16
ZC3H7A
ZC3H7B
ZFP64
ZFPM2
ZFYVE19
ZMIZ1
ZMYM2
ZMYND11
ZNF207
ZNF384
ZNF444
ZNF521
ZNF585B
ZNF687
